# Supplementary material for: Development of a Single-Tube Asymmetric ERA-CRISPR/Cas12a Assay for Rapid Visual Detection of Enterocytozoon hepatopenaei in Shrimp
Source: Microorganisms. 2026 Jun 11;14(6):1307. doi: 10.3390/microorganisms14061307 (PMC13303178; doi:10.3390/microorganisms14061307)
Supplement: Supplementary file 1 [file microorganisms-14-01307-s001.zip]

Archive with 1 entries (1 files):
- microorganisms-4335422-supplementary.pdf
